# Supplementary material for: COVID-19 and Cancer Diseases—The Potential of Coriolus versicolor Mushroom to Combat Global Health Challenges
Source: Int J Mol Sci. 2023 Mar 2;24(5):4864. doi: 10.3390/ijms24054864 (PMC10003402; doi:10.3390/ijms24054864)
Supplement: Supplementary file 1 [file ijms-24-04864-s001.zip]

Archive with 1 entries (1 files):
- ijms-2155154-supplementary.pdf
